# Supplementary material for: Physiological Roles of Calpain 1 Associated to Multiprotein NMDA Receptor Complex
Source: PLoS One. 2015 Oct 2;10(10):e0139750. doi: 10.1371/journal.pone.0139750 (PMC4592069; doi:10.1371/journal.pone.0139750)
Supplement: S1 File — (XLS) [file pone.0139750.s002.xls]

## Sheet: FIG1
FIG1B
control	control+CI-2	NMDA	NMDA+CI-2
2	0	9	0
1	0.1	21	0.2
1.4	0.2	12	0.4
3	0.3	7	0.05
FIG1C
control	NMDA
104	360
73	156
-87	184
125	168

## Sheet: FIG2
FIG2A
control 5	control 1000	NMDA 5	NMDA 1000
8	8	9	12
5	8	6	6
4	3	11	11
7	7	10	7
FIG2B
Intact cells	Membranes
9	10.5
6	7.6
7	9.4
8.6	7.6

## Sheet: FIG3
FIG3B
control	CI-2
100	250
135	180
96	225
78	266
FIG3C
control	CI-2
10	0
16	2
18	1
8	0

## Sheet: FIG4
FIG 4D
NR1 PM	180 kD NR2B PM	60 kD NR2B PM	NR1 IM	180 kD NR2B IM	60 kD NR2B IM
170	200	10	60	4	122
225	150	0	78	10	66
199	122	6	55	1	89

## Sheet: FIG5
FIG 5C
NR1	NR1	NR1	NR2B 180 kD	NR2B 180 kD	NR2B 180 kD	NR2B 60 kD	NR2B 60 kD	NR2B 60 kD	HSP90	HSP90	HSP90
control	NMDA	NMDA+CI-2	control	NMDA	NMDA+CI-2	control	NMDA	NMDA+CI-2	control	NMDA	NMDA+CI-2
100	121	108	88	20	100	10	45	23	156	125	189
125	118	99	121	15	78	6	64	37	189	200	156
75	75	78	108	35	121	16	32	16	121	156	145
122	110	145	66	40	69	14	56	28	145	166	177
FIG 5E
Biotinylated	Biotinylated	Biotinylated	Biotinylated	Biotinylated	Biotinylated	Not Biotinylated	Not Biotinylated	Not Biotinylated	Not Biotinylated	Not Biotinylated	Not Biotinylated
NR1	NR1	NR2B 180 kD	NR2B 60 kD	NR2B 180 kD	NR2B 60 kD	NR1	NR1	NR2B 180 kD	NR2B 60 kD	NR2B 180 kD	NR2B 60 kD
control	NMDA	control	control	NMDA	NMDA	control	NMDA	control	control	NMDA	NMDA
125	36	90	6	16	1	5	100	0	21	5	28
145	12	70	12	14	5	3	69	5	15	0	44
80	22	45	7	22	3	0	114	0	29	0	32
90	28	121	5	6	6	7	90	4	21	3	48

## Sheet: FIG7
FIG7A
SKNBE	SKNBE	Synaptosomes	Synaptosomes
HSP90/NR1	HSP90/calpain	HSP90/NR1	HSP90/calpain
0.3	3	0.5	1.5
1.8	4	0.8	0.75
1.5	4	0.25	0.9
3	2.8	0.58	1.1
FIG7B
NMDA (mM)	SKNBE	SKNBE	SKNBE	Synaptosomes	Synaptosomes	Synaptosomes
0	100	109	89	137	100	121
2	na	na	na	89	66	70
5	100	115	95	34	45	11
10	80	115	100	12	22	6
50	40	60	30	2	13	3
100	40	25	16	na	na	na
FIG7C
time (min)	SKNBE	SKNBE	SKNBE	Synaptosomes	Synaptosomes	Synaptosomes
0	125	90	100	100	75	110
5	89	100	107	50	80	35
12	77	89	99	10	30	8
60	60	30	45	5	8	3
120	40	22	27	na	na	na

## Sheet: FIG8
FIG8C
Control	NMDA	Control	NMDA	Control	NMDA	Control	NMDA	Control	NMDA
NR1	NR1	NR2B 180 kD	NR2B 180 kD	NR2B 60 kD	NR2B 60 kD	HSP90	HSP90	calpain 1	calpain 1
100	120	65	70	6	10	180	190	45	38
80	77	84	34	10	10	120	145	70	77
125	97	44	56	4	8	145	120	54	60
FIG8D
Control	NMDA	Control	NMDA	Control	NMDA	Control	NMDA	Control	NMDA
NR1	NR1	NR2B 180 kD	NR2B 180 kD	NR2B 60 kD	NR2B 60 kD	HSP90	HSP90	calpain 1	calpain 1
40	30	10	10	1	1	80	90	30	35
60	66	15	20	0	0	100	120	56	40
35	45	4	2	0	0	120	70	24	50
FIG8E
Control	NMDA	Control	NMDA	Control	NMDA	Control	NMDA	Control	NMDA
NR1	NR1	NR2B 180 kD	NR2B 180 kD	NR2B 60 kD	NR2B 60 kD	HSP90	HSP90	calpain 1	calpain 1
150	108	121	20	12	35	68	10	40	35
110	79.2	90	15	24	45	90	20	66	45
90.8	90	77	35	8	29	45	7	44	56
